# Supplementary material for: Large Vestibular Aqueduct-Associated Symptoms: Endolymphatic Duct Blockage as a Surgical Treatment
Source: Audiol Res. 2024 Mar 18;14(2):304–16. doi: 10.3390/audiolres14020027 (PMC10961693; doi:10.3390/audiolres14020027)
Supplement: Supplementary file 1 [file audiolres-14-00027-s001.zip]

Archive with 1 entries (1 files):
- audiolres-2838702-SI.pdf
